# Supplementary material for: Simple Model for Identifying Critical Regions in Atrial Fibrillation
Source: Phys Rev Lett. Author manuscript; Available in PMC 2015 Feb 25. (PMC4340556; doi:10.1103/PhysRevLett.114.028104)
Supplement: Supplementary Videos [file NIHMS61928-supplement-Supplementary_Videos.zip]

Archive with 2 entries (2 files):
- SupplementaryVideo1.avi
- SupplementaryVideo2.avi
